# Supplementary material for: Transmission Bottleneck Size Estimation from De Novo Viral Genetic Variation
Source: Mol Biol Evol. 2023 Dec 30;41(1):msad286. doi: 10.1093/molbev/msad286 (PMC10798134; doi:10.1093/molbev/msad286)
Supplement: msad286_Supplementary_Data [file msad286_supplementary_data.zip]

Archive with 3 entries (3 files):
- TableS2.xls
- Nb_from_clonal_denovo_supplemental.pdf
- TableS1.xls
