# Supplementary material for: Transmission Bottleneck Size Estimation from De Novo Viral Genetic Variation
Source: Mol Biol Evol. 2023 Dec 30;41(1):msad286. doi: 10.1093/molbev/msad286 (PMC10798134; doi:10.1093/molbev/msad286)
Supplement: msad286_Supplementary_Data [file msad286_supplementary_data.zip › TableS2.xls]

## Sheet: TableS2
Clonal variant	Transmission pair	Donor frequency (%)	Recipient frequency (%)	Used in 0.5% analysis?	Used in 3.0% analysis?	Used in 7.0% analysis?
C2509T	CoV_273->CoV_271	0	96.7% (18278/18908 reads)	N	N	Y
G9526T	CoV_180->CoV_197	0	96.6% (43911/45462 reads)	N	N	Y
C19255T	CoV_1062->CoV_218	0	98.9% (42719/43193 reads)	N	Y	Y
C20457T	CoV_1057->CoV_177	3.6% (439/12227 reads)	99.5% (5794/5823 reads)	N	N	Y
C20457T	CoV_1057->CoV_1058	3.6% (439/12227 reads)	99.7% (10419/10455 reads)	N	N	Y
C20457T	CoV_1057->CoV_187	3.6% (439/12227 reads)	99.6% (27703/27809 reads)	N	N	Y
T20458C	CoV_187->CoV_1068	0	98.6% (697/707 reads)	N	Y	Y
G24102C	CoV_150->CoV_162	0.7% (314/42899 reads)	99.9% (56862/56923 reads)	N	Y	Y
C26894T	CoV_162->CoV_161	0	99.6% (45907/46086 reads)	Y	Y	Y
