# Supplementary material for: Transmission Bottleneck Size Estimation from De Novo Viral Genetic Variation
Source: Mol Biol Evol. 2023 Dec 30;41(1):msad286. doi: 10.1093/molbev/msad286 (PMC10798134; doi:10.1093/molbev/msad286)
Supplement: msad286_Supplementary_Data [file msad286_supplementary_data.zip › TableS1.xls]

## Sheet: TableS1
Clonal variant	Transmission pair	Donor frequency (%)	Recipient frequency (%)	Used in 0.5% analysis?	Used in 3.0% analysis?	Used in 7.0% analysis?
C193T	321372->320645	2.3%	100%	N	Y	Y
C263A	321372->320645	0%	100%	Y	Y	Y
A699G	321372->320645	0%	100%	Y	Y	Y
C1641T	UM41510->UM40095	0%	100%	Y	Y	Y
T1641C	UM40093->UM41510	0%	100%	Y	Y	Y
A543G	UM41554->UM41553	0%	100%	Y	Y	Y
C218T	UM41554->UM41553	0%	100%	Y	Y	Y
A2041G	UM41554->UM41553	0%	100%	Y	Y	Y
G543A	UM40449->UM41554	0%	100%	Y	Y	Y
T218C	UM40449->UM41554	0%	100%	Y	Y	Y
C1569T	50319->50316	0%	100%	Y	Y	Y
T1650G	50319->50316	0%	99.9%	Y	Y	Y
T487C	50319->50316	0%	99.9%	Y	Y	Y
A310G	50468->50466	0%	100%	Y	Y	Y
A1424G	50553->50552	0%	99.1%	N	Y	Y
A1701G	50618->50619	3.4%	96%	N	N	Y
G57A	51138->51137	0%	100%	Y	Y	Y
G517T	51220->51216	6.1%	100%	N	N	Y
C618T	51220->51216	0%	99.9%	Y	Y	Y
A1429G	51220->51216	0%	99.8%	Y	Y	Y
